# Supplementary material for: Neuro-computational foundations of moral preferences
Source: Soc Cogn Affect Neurosci. 2021 Sep 6;17(3):253–65. doi: 10.1093/scan/nsab100 (PMC8881635; doi:10.1093/scan/nsab100)
Supplement: nsab100_Supp [file nsab100_supp.zip]

Archive with 1 entries (1 files):
- scan-21-008-File007.docx
